# Supplementary material for: PLA2R1 and HLA-DQA1 SNP in patients with primary membranous nephropathy
Source: PLoS One. 2025 Aug 22;20(8):e0328234. doi: 10.1371/journal.pone.0328234 (PMC12373238; doi:10.1371/journal.pone.0328234)
Supplement: S2 Table — (XLSX) [file pone.0328234.s002.xlsx]

## Sheet: PMN
	rs4664308	rs3792189	rs3792192	rs1870102	rs17831251	rs3828323	rs35771982	rs2187668	rs28383345
1	0	0	0	0	0	0	0	0	1
2	0	2	0	0	0	0	0	0	0
3	0	0	0	0	0	0	0	2	1
4	0	0	0	0	0	0	0	0	0
5	1	2	2	0	2	0	2	0	1
6	0	0	0	0	0	0	0	0	0
7	0	2	0	0	0	2	0	0	0			WT	0
8	0	0	0	0	0	0	0	0	0			H	1
9	0	1	1	2	2	2	2	1	0			M	2
10	0	0	0	0	0	0	0	0	0
11	0	0	0	0	0	0	0	1	2
12	0	2	2	0	2	0	1	0	0
13	0	1	0	0	2	0	2	0	0
14	0	0	0	0	0	0	0	2	0
15	0	0	0	0	0	0	0	0	0
16	0	0	0	0	0	0	0	0	0
17	0	1	0	0	0	0	0	0	0
18	0	2	0	0	0	0	0	0	0
19	0	1	0	0	2	0	0	2	0
20	0	1	0	0	0	0	0	0	0
21	0	1	0	0	0	0	0	0	0
22	0	1	0	0	0	0	0	0	0
23	1	1	0	0	0	2	0	0	0
24	0	0	0	0	0	0	0	0	0
25	0	0	0	0	0	0	0	1	0
26	0	0	0	0	0	0	0	0	0
27	0	1	0	0	2	0	0	0	0
28	0	1	0	0	0	0	0	0	1
29	0	2	0	0	0	0	0	0	0
30	0	2	0	0	0	1	0	0	1
31	0	0	0	0	0	0	0	0	1
32	0	2	0	0	2	0	0	0	1
33	0	0	0	0	0	0	0	0	1
34	0	1	0	0	0	0	0	0	0
35	0	2	0	0	2	2	1	0	0
36	0	1	1	0	2	0	1	0	0
37	0	1	1	2	2	0	1	0	2
38	0	2	2	0	2	0	0	0	0
39	0	2	0	0	0	0	0	0	1
40	0	1	1	2	2	0	0	1	1
41	0	1	0	2	2	0	0	0	0
42	0	1	0	0	0	0	0	0	2
43	0	0	0	0	0	0	0	0	0
44	0	0	0	0	2	0	0	0	1
45	0	0	0	0	0	0	0	0	0
46	0	1	0	0	0	0	0	0	0
47	0	0	0	0	0	0	0	0	0
48	0	0	0	0	0	0	0	0	0
49	0	0	0	0	0	0	0	0	2
50	0	0	0	0	0	0	0	0	0
51	0	0	0	0	0	0	0	0	0
52	0	1	0	2	0	0	0	0	0
53	0	0	0	0	0	0	0	0	1
54	0	1	0	0	2	1	0	0	0
55	0	1	0	0	0	0	0	0	0
56	0	2	0	0	0	0	0	0	0
57	0	0	0	0	0	0	0	0	1
58	0	1	0	0	0	0	0	0	0
59	0	0	0	0	0	0	0	0	0
60	0	0	0	0	0	0	0	0	1
61	0	0	0	0	0	0	0	2	0
62	0	1	0	2	0	0	0	0	1
63	0	0	0	0	0	2	0	0	0
64	0	0	0	0	0	0	0	0	0
65	0	0	0	0	0	0	0	0	1
66	0	0	0	0	0	0	0	0	0
67	0	0	0	0	0	0	0	0	0
68	0	2	1	2	2	0	0	0	0
69	0	0	0	0	2	0	0	0	0
70	0	1	0	0	2	0	0	0	0
71	0	1	0	0	0	0	0	0	1
72	0	0	0	0	0	2	0	0	0
73	0	0	0	0	0	0	0	0	0
74	0	0	0	0	0	0	0	2	1
75	0	2	0	0	0	0	0	2	0
76	0	0	0	0	0	0	0	0	0
77	0	0	0	0	0	0	0	0	0
78	0	1	0	0	0	0	0	0	0
79	0	0	0	0	0	0	0	0	0
80	0	2	0	0	2	1	0	0	0
81	0	1	0	0	0	0	0	0	1
82	0	2	0	0	0	0	0	0	0
83	0	0	0	0	0	0	0	0	0
84	0	1	1	2	2	1	1	2	0
85	0	0	0	0	0	0	0	0	0
86	0	0	0	0	0	0	0	0	0
87	0	0	0	0	0	0	0	0	1
88	0	1	0	0	0	0	0	0	0
89	0	0	0	0	0	0	0	0	0

## Sheet: Control
		rs4664308	rs3792189	rs3792192	rs1870102	rs17831251	rs3828323	rs35771982	rs2187668	rs28383345
	1	0	0	0	0	0	0	0	0	1
	2	0	0	0	0	0	0	0	0	0
	3	0	2	0	0	0	0	0	1	0
	4	0	2	0	0	0	0	0	0	1
	5	0	1	0	0	0	0	0	0	0
	6	0	1	0	0	0	0	0	0	0
	7	2	2	0	2	2	2	2	0	0
	8	0	0	0	0	0	0	0	0	0
	9	0	1	0	0	0	0	0	1	1
	10	0	0	0	0	0	0	0	0	0
	11	0	1	0	2	0	0	1	0	0
	12	0	1	0	0	0	0	0	2	0
	13	0	1	0	0	0	0	0	0	0
	14	2	2	2	2	2	1	2	0	0
	15	0	1	0	0	0	0	0	0	0
	16	0	1	0	0	0	0	0	0	0
	17	0	1	0	0	0	2	1	0	0
	18	0	0	1	2	0	0	1	2	1
	19	0	1	0	0	0	0	0	0	0
	20	0	1	0	0	0	0	0	0	1
	21	0	1	1	1	0	1	1	0	1
	22	0	0	0	0	0	0	0	0	1
	23	2	1	0	1	2	0	0	0	0
	24	0	1	2	0	0	0	1	1	1
	25	0	1	0	1	0	0	2	0	1
	26	0	1	0	0	0	0	0	0	0
	27	0	1	0	1	0	0	0	0	1
	28	0	1	0	0	0	0	0	0	0
	29	0	2	2	1	0	0	0	0	1
	30	0	2	0	1	0	0	0	0	0
	31	0	2	0	0	0	0	0	0	0
	32	0	1	0	1	0	0	0	0	0
	33	0	2	0	1	0	0	0	2	0
	34	0	2	0	1	0	2	0	0	0
	35	0	0	0	0	0	0	0	0	0
	36	2	2	2	2	2	2	2	0	0
	37	0	2	0	0	0	0	0	0	0
	38	0	1	0	0	0	0	0	2	0
	39	0	0	0	0	0	0	0	0	1
	40	0	1	0	0	0	0	0	0	0
	41	0	1	0	0	0	0	0	0	0
	42	0	0	0	0	0	0	0	1	0
	43	0	0	0	0	0	0	0	0	1
	44	2	1	2	2	0	0	2	1	0
	45	0	0	0	0	0	0	0	0	0
	46	0	2	0	0	0	1	0	1	0
	47	0	0	0	0	0	2	0	0	1
	48	0	1	2	1	0	0	0	0	0
	49	0	0	0	0	0	0	0	2	1
	50	0	1	2	1	0	0	0	0	0
	51	0	0	0	0	0	0	0	0	0
	52	0	2	0	1	0	1	0	1	0
	53	0	1	0	1	0	1	1	0	0
	54	2	2	2	2	2	2	2	0	0
	55	2	2	2	2	2	2	2	0	0
	56	0	1	0	1	0	0	0	0	0
	57	0	0	0	0	0	0	0	0	1
	58	2	2	2	2	2	1	2	1	0
	59	0	1	0	1	0	0	0	0	1
	60	0	1	2	1	0	0	0	1	1
	61	0	1	0	0	0	0	0	0	0
	62	0	2	2	1	0	0	0	0	0
	63	0	2	2	1	0	0	0	0	1
	64	0	2	1	1	0	0	2	0	2
	65	0	1	2	0	0	0	0	0	1
	66	0	2	0	0	0	0	0	0	1
	67	0	0	0	0	0	0	0	2	1
	68	0	0	0	0	0	0	0	0	1
	69	0	2	0	0	0	0	0	0	1
	70	0	0	0	0	0	0	0	0	0
	71	0	1	0	1	0	0	0	1	1
	72	0	2	2	1	2	1	2	0	0
	73	0	0	0	1	0	0	0	0	0
	74	0	2	0	1	0	0	0	1	0
	75	0	0	2	1	0	0	0	0	1
	76	0	1	0	0	0	0	0	0	1
	77	0	2	2	1	0	0	1	2	0
	78	1	1	0	1	0	0	0	0	0
	79	0	1	2	2	0	0	0	0	0
	80	0	1	1	1	0	0	1	0	1
	81	0	1	0	0	0	1	0	0	1
	82	0	0	0	0	0	0	0	2	2
	83	0	2	0	1	0	0	0	0	0
	84	0	2	0	0	0	1	0	0	1
	85	2	2	2	2	2	0	2	1	1
	86	0	1	2	1	0	2	1	0	0
	87	0	1	0	0	0	0	0	0	0
	88	0	1	0	0	0	0	0	0	0
	89	2	2	2	1	2	0	2	0	0
	90	0	1	0	0	0	0	0	0	1
	91	0	1	0	1	0	1	0	0	0

## Sheet: Control vs PMN
								SNP	Genotype	IMN	Control	Total	Odds ratio	95 % CI	P value	Allele	IMN	Control	Total	MAF	Odds ratio	95 % CI	P value
							1	rs4664308	AA	87	80	167	5.9813	1.2862 to 27.8151	0.0226	A	176	161	337		11.4783	2.6495 to 49.7269	0.0011
									AG	2	1	3				G	2	21	23	0.0569307
									GG	0	10	10
							2	rs3792189	CC	45	21	66	3.4091	3.4091	0.0002	C	118	84	202		2.2944	1.4985 to 3.5132	0.0001
									CA	28	42	70				A	60	98	158	0.438889
									AA	16	28	44
							3	rs3792192	GG	80	66	146	3.367	1.4701 to 7.7115	0.0041	G	166	136	302		4.6789	2.3833 to 9.1855	< 0.0001
									GA	6	4	10				A	12	46	58	0.161111
									AA	3	21	24
							5	rs1870102	AA	81	49	130	8.6786	3.7648 to 20.0057	< 0.0001	A	162	129	291		4.1599	2.2715 to 7.6181	< 0.0001
									AG	0	31	31				G	16	53	69	0.191667
									GG	8	11	19
							6	rs17831251	CC	69	81	150	0.0208	0.0012 to 0.3502	0.0072	C	138	162	300		0.4259	0.2378 to 0.7629	0.0041
									CT	0	0	0				T	40	20	60	0.166667
									TT	20	10	30
							7	rs3828323	CC	79	73	152	1.9479	0.8443 to 4.4940	0.118	C	162	156	318		1.6875	0.8718 to 3.2664	0.1205
									CT	4	10	14				T	16	26	42	0.116667
									TT	6	8	14
							9	rs35771982	GG	81	70	151	3.0375	1.2664 to 7.2858	0.0128	G	167	149	316		3.3624	1.6412 to 6.8888	0.0009
									GC	5	9	14				C	11	33	44	0.122222
									CC	3	12	15
							12	rs2187668	CC	78	71	149	1.9974	0.8949 to 4.4584	0.0912	C	160	154	314		1.6162	0.8589 to 3.0410	0.1366
									CT	4	12	16				A	18	28	46	0.113861
									TT	7	8	15
							15	rs28383345	GG	65	57	122	1.6155	0.8586 to 3.0397	0.1369	G	150	146	296		1.3209	0.7668 to 2.2756	0.3158
									GA	20	32	52				A	28	36	64	0.177778
									AA	4	2	6
