# Supplementary material for: PLA2R1 and HLA-DQA1 SNP in patients with primary membranous nephropathy
Source: PLoS One. 2025 Aug 22;20(8):e0328234. doi: 10.1371/journal.pone.0328234 (PMC12373238; doi:10.1371/journal.pone.0328234)
Supplement: S3 Table — (XLSX) [file pone.0328234.s003.xlsx]

## Sheet: DATA
NAME	Treat	R_12M（1=CR，2=PR，3=NR）	ALB_12M	X24h_12M	SCr_12M	eGFR_12M	rs4664308	rs3792189	rs3792192	rs1870102	rs17831251	rs3828323	rs35771982	rs2187668	rs28383345
张荣军	CNI	1	43.2	0.66	72.4	103.4	0	0	0	0	0	0	0	0	0
张荣民	CNI	1	40.1	0.29	110.6	67	0	0	0	0	2	0	0	0	1
孙晓	CNI	1	42.6	0.1	87.6	95.4	0	0	0	0	0	0	0	0	0
王通通	CNI	1	42.4	0.55	90.8	95.3	0	1	0	0	0	0	0	0	0
庄正茂	CNI	2	26	3.2	67.2	107	0	0	0	0	0	0	0	1	0
王坤培	CNI	3	34.4	3.11	155.9	38.8	0	0	0	0	0	0	0	0	0
王元青	CNI	2	33	1.94	108.9	58.6	0	0	0	0	0	0	0	0	2
徐鹤昌	CNI	1	40.2	0.28	97	66.4	0	2	0	0	0	0	0	0	0
陈武	CNI	1	44.1	0.19	73.2	99.9	0	1	0	0	2	0	0	2	0
水心蓓	CTX	1	41.1	0.05	51.9	121	0	0	0	0	0	0	0	0	1
颜学云	CTX	1	40.9	0.42	82.4	84.4	0	2	0	0	0	0	0	0	0
肖加书	CTX	1	37.4	0.17	66.3	99	0	0	0	0	0	0	0	2	1
韩正民	CTX	1	36.9	0.41	65.1	108.5	0	0	0	0	0	0	0	0	0
徐琴	CTX	2	35.6	2.5	68	84.3	0	0	0	0	0	0	0	0	0
费先永	CTX	1	39.2	0.45	51.3	114.8	0	1	0	0	2	0	0	0	0
潘阿妹	CTX	1	35.7	0.03	51.6	94.1	0	1	0	0	0	0	0	1	1
胡冰	CTX	1	42.5	0.34	80.4	112	0	2	0	0	0	0	0	0	0
金红梅	CTX	1	36.8	0.11	61.5	108.9	0	2	0	0	0	1	0	0	1
章县发	CTX	1	40.9	0.07	78.2	107.2	0	0	0	0	0	0	0	0	1
房伟杰	CTX	2	37.1	1.36	82.5	66.5	0	2	0	0	2	0	0	0	1
彭欠苟	CTX	1	36	0.05	82.3	93.9	0	0	0	0	0	0	0	0	1
杨晓峰	CTX	1	38.6	0.66	69.4	110.3	0	1	0	0	0	0	0	1	0
邱和辉	CTX	2	32.9	1.32	94.6	81.6	0	2	0	0	2	2	1	0	0
底运河	CTX	1	45	0.05	78.2	104.2	0	1	1	0	2	0	1	0	0
支雅君	CTX	3	23.2	5.56	74.6	100.8	0	1	1	2	2	0	1	0	2
赵艳伟	CTX	2	36.1	1.47	77.6	114.6	0	2	2	0	2	0	0	0	0
邱怀林	CTX	3	26.6	3.18	79.3	111.2	0	2	0	0	0	0	0	0	1
韩生柏	CTX	1	43.9	0.07	65.8	95.2	0	1	1	2	2	0	0	1	1
刘寿生	CTX	2	38	2.56	97.6	70.7	0	1	0	2	2	0	0	0	0
姚奇	CTX	3	22.7	6.29	157.7	40.2	0	1	0	0	0	0	0	0	2
周琴华	CTX	2	30.6	1.25	65.1	101.2	0	0	0	0	0	0	0	0	1
薛惠琴	CTX	1	42.1	0.3	79.9	61.6	0	1	0	0	2	1	0	1	0
陈静	CTX	3	33.5	1.52	68	79.7	0	1	0	0	0	0	0	0	0
邢琴	CTX	2	35.8	1.53	61.5	102	0	0	0	0	0	0	0	0	1
费进南	CTX	3	18.33	3.45	177.4	31.6	0	1	0	0	0	0	0	1	0
郭敏	CTX	2	37.4	2.13	45.7	117.6	0	0	0	0	0	0	0	0	0
任正凝	CTX	3	14.6	4.36	93.6	77.6	0	0	0	0	0	0	0	0	1
荣彦	CTX	2	31.5	2.43	80.5	94.2	0	0	0	0	0	2	0	0	0
宋志香	CTX	1	44.2	0.14	68.1	79	0	0	0	0	0	0	0	0	0
侍昱坸	CTX	1	43.6	0.16	47.9	124.2	0	0	0	0	0	0	0	1	1
覃彩霞	CTX	1	37.5	0.25	71.8	95.7	0	0	0	0	0	0	0	0	0
余存超	CTX	1	33.7	0.33	65.8	108.1	0	2	1	2	2	0	0	0	0
马忠明	CTX	2	33.6	1.68	85.4	89.2	0	0	0	0	2	0	0	0	0
魏定青	CTX	2	28.5	1.53	102.5	78.3	0	0	0	0	0	0	0	2	1
王建明	CTX	2	30.2	2.68	102.1	80.7	0	2	0	0	0	0	0	2	0
林锦生	CTX	2	39.4	0.51	66.4	97.6	0	0	0	0	0	0	0	0	0
范亚丽	CTX	1	44.8	0.08	72.3	92.6	0	0	0	0	0	0	0	0	0
陈香	CTX	1	37.5	0.22	74.7	87.8	0	2	0	0	2	1	0	0	0
李根娣	CTX	1	36.4	0.04	46.3	100.3	0	1	0	0	0	0	0	2	1
胡仁娣	CTX	2	19.8	2.89	159.9	27.6	0	2	0	0	0	0	0	0	0
王朝强	CTX	1	36.4	0.24	72.3	101.1	0	1	1	2	2	1	1	2	0
沈玉珍	CTX	1	33.4	0.38	62.4	91.6	0	0	0	0	0	0	0	0	0
王旭明	CTX	2	29.7	1.63	77.9	96	0	0	0	0	0	0	0	2	0
丁德明	RTX	3	35.8	5.62	49.7	114.6	1	2	2	0	2	0	2	0	1
张惠芬	RTX	2	36.6	1.74	60.5	99.3	0	0	0	0	0	0	0	0	0
徐影华	RTX	2	33.4	2.23	54.3	100.7	0	2	0	0	0	2	0	0	0
王兴龙	RTX	1	40.4	0.11	86.8	78.7	0	0	0	0	0	0	0	0	0
朱文玉	RTX	1	41.8	0.16	111	64	0	1	1	2	2	2	2	1	0
刘倩倩	RTX	1	47.7	0.04	63	112	0	0	0	0	0	0	0	0	0
冯志英	RTX	2	37.2	1.06	56.8	91.2	0	0	0	0	0	0	0	1	2
吴红英	RTX	3	30.3	3.77	227	22	0	2	2	0	2	0	1	0	0
郁林德	RTX	3	23.3	4.53	104.9	63.5	0	1	0	0	2	0	2	0	0
张艳玲	RTX	2	29.3	0.82	59.9	106.9	0	0	0	0	0	0	0	2	0
袁成英	RTX	1	44.7	0.05	61.5	112.8	0	0	0	0	0	0	0	0	0
陈兴钱	RTX	2	32.7	1.45	132	52.3	0	0	0	0	0	0	0	1	0
王忠	RTX	1	36.7	0.28	68.8	106.8	0	1	0	0	0	0	0	0	0
冯新华	RTX	2	37.5	0.93	71.3	73.7	0	2	0	0	0	0	0	0	0
廖旭明	RTX	2	41	0.9	71.7	94.2	0	1	0	0	2	0	0	2	0
马玲堂	RTX	3	29.2	2.24	45.5	108.3	0	1	0	0	0	0	0	0	0
王勇	RTX	1	29.2	2.24	45.5	108.3	0	1	0	0	0	0	0	0	0
杨红浪	RTX	1	42.8	0.19	74.8	110.7	0	1	0	0	0	0	0	0	0
杨礼俊	RTX	2	34.3	1.63	78.5	96.3	1	1	0	0	0	2	0	0	0
章坚	RTX	2	37.6	1.32	82.4	87.4	0	0	0	0	0	0	0	0	0
周秀珍	RTX	1	43.4	0.21	52.7	99.6	0	0	0	0	0	0	0	1	0
陈进	RTX	2	33.9	0.99	61.4	125.3	0	0	0	0	0	0	0	0	0
王玉美	RTX	2	28.5	1.87	87.7	62.4	0	0	0	0	0	0	0	0	0
邓翠花	RTX	3	23.2	4.44	41.3	115	0	1	0	2	0	0	0	0	0
侯月珍	RTX	2	38.9	0.52	69.4	90.4	0	0	0	0	0	0	0	0	0
徐国义	RTX	2	40.2	1.01	70.2	100.3	0	1	0	0	0	0	0	0	1
吴斌	RTX	1	43.6	0.06	90.2	93.4	0	0	0	0	0	2	0	0	0
周慧俐	RTX	1	41.3	0.25	52.5	101.1	0	0	0	0	0	0	0	0	0
zhoubingXing	RTX	2	30.8	2.09	119.2	45.1	0	0	0	0	0	0	0	2	0
满政敏	RTX	1	38.7	0.28	78.7	91	0	1	0	0	0	0	0	0	0
徐国祥	RTX	1	35	0.17	76.9	89.3	0	0	0	0	0	0	0	0	0
蔡屹	RTX	1	46.4	0.31	82.3	102.9	0	0	0	0	0	0	0	0	1
仇布将	RTX	2	42.6	1.04	98.3	74.7	0	1	0	0	0	0	0	0	0
薛志华	RTX	2	38.7	1.71	53.6	104	0	0	0	0	0	0	0	0	0
丁克维		3	37.8	1.08	54	103.3	0	0	0	0	0	0	0	2	0
颜正洲		1	47.2	0.12	85.8	105	0	1	0	2	0	0	0	0	1

## Sheet: PMN
Variable Y	R_12M						Variable Y	R_12M
Variable X	rs4664308						Variable X	rs3792189								Variable Y	R_12M								Variable Y	R_12M								Variable Y	R_12M
																Variable X	rs3792192								Variable X	rs1870102								Variable X	rs17831251									Variable Y	R_12M
Sample size	87						Sample size	87																																				Variable X	rs35771982
Correlation coefficient r	0.1829						Correlation coefficient r	0.1345								Sample size	87								Sample size	87								Sample size	87
Significance level	P=0.0899						Significance level	P=0.2143								Correlation coefficient r	0.1549								Correlation coefficient r	0.02468								Correlation coefficient r	0.03458									Sample size	87
95% Confidence interval for r	-0.02882 to 0.3790						95% Confidence interval for r	-0.07839 to 0.3356								Significance level	P=0.1520								Significance level	P=0.8205								Significance level	P=0.7505									Correlation coefficient r	0.2219
																95% Confidence interval for r	-0.05762 to 0.3540								95% Confidence interval for r	-0.1869 to 0.2341								95% Confidence interval for r	-0.1774 to 0.2435									Significance level	P=0.0388
																																												95% Confidence interval for r	0.01182 to 0.4133

## Sheet: CTX
Variable Y	R_12M						Variable Y	R_12M						Variable Y	R_12M					Variable Y	R_12M
Variable X	rs4664308						Variable X	rs3792189						Variable X	rs3792192					Variable X	rs1870102
Sample size	44						Sample size	44						Sample size	44					Sample size	44
Correlation coefficient r	0						Correlation coefficient r	0.05954						Correlation coefficient r	-0.02221					Correlation coefficient r	-0.006838
Significance level	P=1.0000						Significance level	P=0.7010						Significance level	P=0.8862					Significance level	P=0.9649
							95% Confidence interval for r	-0.2416 to 0.3502						95% Confidence interval for r	-0.3170 to 0.2765					95% Confidence interval for r	-0.3031 to 0.2906
	Variable Y	R_12M							Variable Y	R_12M							Variable Y	R_12M
	Variable X	rs17831251							Variable X	rs35771982							Variable X	rs2187668
		rs17831251
									Sample size	44							Sample size	44
	Sample size	44							Correlation coefficient r	0.06039							Correlation coefficient r	-0.1352
	Correlation coefficient r	-0.06818							Significance level	P=0.6970							Significance level	P=0.3817
	Significance level	P=0.6601							95% Confidence interval for r	-0.2408 to 0.3510							95% Confidence interval for r	-0.4154 to 0.1685
	95% Confidence interval for r	-0.3578 to 0.2334

## Sheet: RTX
Variable Y	R_12M							Variable Y	R_12M							Variable Y	R_12M
Variable X	rs4664308							Variable X	rs3792189							Variable X	rs3792192
Sample size	34							Sample size	34							Sample size	34
Correlation coefficient r	0.267							Correlation coefficient r	0.4145							Correlation coefficient r	0.3619
Significance level	P=0.1269							Significance level	P=0.0148							Significance level	P=0.0355
95% Confidence interval for r	-0.07825 to 0.5550							95% Confidence interval for r	0.08883 to 0.6602							95% Confidence interval for r	0.02700 to 0.6237
								Variable Y	R_12M							Variable Y	R_12M
Variable Y	R_12M							Variable X	rs17831251							Variable X	rs35771982
Variable X	rs1870102								rs17831251
																Sample size	34
Sample size	34							Sample size	34							Correlation coefficient r	0.3405
Correlation coefficient r	0.08544							Correlation coefficient r	0.3831							Significance level	P=0.0488
Significance level	P=0.6309							Significance level	P=0.0253							95% Confidence interval for r	0.002590 to 0.6086
95% Confidence interval for r	-0.2603 to 0.4117							95% Confidence interval for r	0.05165 to 0.6386
Variable Y	R_12M
Variable X	rs2187668
Sample size	34
Correlation coefficient r	0.02433
Significance level	P=0.8914
95% Confidence interval for r	-0.3164 to 0.3595
